# Supplementary material for: Estimating Effect of Antiviral Drug Use during Pandemic (H1N1) 2009 Outbreak, United States
Source: Emerg Infect Dis. 2011 Sep;17(9):1591–8. doi: 10.3201/eid1709.110295 (PMC3358088; doi:10.3201/eid1709.110295)
Supplement: Technical Appendix — Estimating the impact of antiviral usage during 2009 influenza A (H1N1) pandemic. [file 11-0295-Techapp.xlsm]

## Sheet: Title
Estimating the impact of antiviral usage during 2009 influenza A (H1N1) pandemic:
						Date: March 1, 2011

## Sheet: Antivirals
						2009 -2010 H1N1 ANTIVIRAL PRESCRIPTIONS (TRX)
Step 1: calculating number of anti-viral prescriptions filled that were used to treat actual H1N1 patients
		Types of Antivirals+		Total H1N1 TRX*	% reports covered	TOTAL H1N1 TRX	% for prophylaxsis	Failed adherance or stockpiles	TOTAL TRX Used
		TamiFlu		7966386	1	7966386	0.1	0.2	5.57647e+06
		Relenza		211156	1	211156	0.1	0.2	147809
		TOTALS		8177542		8177542		30	5.72428e+06
'+Antivirals are precribed in a variety of forms (capsules, tablets, gel cap,syrup, inhaler,powder substance)
*obtained from IMS Data for antiviral prescriptions from April 2009 - through March 2010
**Total TRX used takes into consideration 10% reduction for prophylaxis and % reduction for inconcsistency
Inconsistency could refer to non-compliance, incomplete usage, persons that were treated in hospital with other
precribed medication, or persons that died before the antiviral could be used.

## Sheet: POP_ANTIVIRAL
	EST ANTIVIRAL PRESCRIPTIONS BY TYPE
Step 2: calculating number of anti-viral prescriptions filled by age group
			H1N1 TRX by Age Group*
	Types of Antivirals+		0-17 YRS	18-64 YRS	65+ YRS
	TamiFlu		2.15292e+06	2.97971e+06	297700	5.43033e+06
	Relenza		57064.9	78979.8	7890.81	143936
	SUBTOTALS		2.20998e+06	3.05869e+06	305591	5.57426e+06
'+Antivirals are precribed in a variety of forms (capsules, tablets, gel cap,syrup, inhaler,powder substance)
*H1N1 Trx derived from IMS Data for Tamiflu prescriptions during Weeks 39 - 10, see Scripts worksheet

## Sheet: Hospitalization_risk
		RISK OF HOSPITALIZATION BY AGE GROUP
Step 3: calculating risk of hospitalization, before treatment, among those who filled a prescription for anti-viral drugs
		0-17			18-64			65+
		lower	Median	high	lower	Median	Higher	lower	Median	High
		0.00314	0.0038	0.00428	0.0041	0.00496	0.00558	0.01277	0.0155	0.0174
		H1N1 At-Risk Hospitalizing Age Group*
		0-17 YRS			18-64 YRS			65+ YRS
		lower	Median	upper	lower	Median	upper	lower	Median	upper
TOTAL ANTIVIRALS+		6939.34	8397.92	9458.72	12540.6	15171.1	17067.5	3902.4	4736.66	5317.29
+Antiviral are prescribed in a variety of forms (capsules, tablets, gel cap,syrup, enhaler,powder substance)
*H1N1 Trx derived from IMS Data for Tamiflu prescriptions during Weeks 39 - 10, see Scripts worksheet
Risk of Hospitalization derived from Reed et. Al, Estimates of the Prevalence of Pandemic (H1N1) 2009, United States, April - July, 2009

## Sheet: Eff_Antiviral
		ANTIVIRAL EFFECTIVENESS BY AGE GROUP
Step 4: Ranges of effectiveness of influenza anti-viral drugs in preventing hospitalizations, by age group
				EFFECTIVENESS BY AGE GROUP*
				0-17 YRS		18-64 YRS		65+ YRS
				lower	upper	lower	upper	lower	upper
		All Antiviral+		0.22	0.32	0.34	0.5	0.3	0.5
	+Antiviral are prescribed in a variety of forms (capsules, tablets, gel cap,syrup, enhaler,powder substance)
	*Review of published studies on effectiveness of anti-viral drugs are provided in Appendix C

## Sheet: Outcomes
			HEALTH OUTCOMES REDUCED DUE TO ANTIVIRAL USE
STEP 5: RESULTS: REDUCED HOSPITALIZATIONS DUE TO ANTIVIRAL USE
	Hospitalizations averted due to use of influenza anti-viral drugs: April,2 009 - April 2010
			0-17 YRS				18-64 YRS				65+ YRS			Totals
			lower	median	upper		lower	median	upper		lower	median	upper	lower	median	upper
	Hospitalizations averted		2220.59	2687.34	3026.79		6270.32	7585.55	8533.75		1951.2	2368.33	2658.64	10442.1	12641.2	14219.2
	HOSPITALIZATIONS: LOWER ESTIMATES OF EFFECTIVENESS, given Clinical Case of Flu
			0-17 YRS				18-64 YRS				65+ YRS			Totals
			lower	median	upper		lower	median	upper		lower	median	upper	lower	median	upper
	TOTAL ANTIVIRAL+		1526.65	1847.54	2080.92		4263.81	5158.18	5802.95		1170.72	1421	1595.19	6961.19	8426.72	9479.05
	We have not discounted cases that occur in the future. Most hospitalizations, and resolution of such hospitalizations occur within 1 year of pandemic.
					TOTALS: All ages
					Upper estimate		Lower estimate
				Hospitalizations averted	12641.2		8426.72
	+Antiviral are prescribed in a variety of forms (capsules, tablets, gel cap,syrup, enhaler,powder substance)

## Sheet: Sensitivity
			Data only page: Do not alter
			Step 6: Results: Example of Sensitivity analyses
					Median Hospitalizations averted			Range of hospitalizations averted
	not H1N1 +ve	Lost to Non-Comp	TOTAL TRX Used	Prescriptions used	0-17	18-64	65+	0-17	18-64	65+
BASE	0.1	0.1	9.02571e+06	8.51874e+06	12497.2	33619.1	7879.87	(2,749 - 3,999)	(11,430 - 16,810)	(2,364 - 3,940)
	0.1	0.2	7.8975e+06	7.42009e+06	10972.7	29549.8	6946.31	(2,414 - 3,511)	(10,047 - 14,775)	(2,084 - 3,473)
	0.2	0.2	6.76928e+06	6.32145e+06	9448.21	25480.6	6012.74	(2,079 - 3,023)	(8,663 - 12,740)	(1,804 - 3,006)
	0.2	0.3	5.64107e+06	5.2228e+06	7923.71	21411.4	5079.18	(1,743 - 2,536)	(7,280 - 10,706)	(1,524 - 2.540)
	0.3	0.3	4.51286e+06	4.12415e+06	6399.21	17342.2	4145.62	(1,408 - 2,048)	(5,896 - 8,671)	(1,244 - 2,073)

## Sheet: Populaton
		Data for information and comparison purposes only
	POPULATION AFFECTED by H1N1
		AGE GROUP		US POPULATION		# of estimated H1N1 outcomes
						Hospitalizations		Deaths		Cases
		0-17 YRS		7.41936e+07		86814		1282.32		1.95012e+07
						61783	127548	913	1884	13878406	28651486
		18-64 YRS		1.93591e+08		159262		9507.22		3.51786e+07
						113342	233990	6766	13968	25035462	51684839
		65+ YRS		3.88271e+07		26785		1592.68		5.83788e+06
						19062	39353	1133	2340	4154632	8577094
		TOTAL		3.06612e+08		272861		12382.2		6.05177e+07
						194186	400891	8812	18192	43068500	88913419					354031
																151379
																241382
																273518
																339795
																393740
																447171
																482549
																538580
																683787
																650193
																544119
																391432
																276131
																154339
																135780
																100913
																90056
																65817
																57578
																51651
																51307
																45827
																44805
																43685
																45060
																48374
																50158
																48755
																35454
																27115
																6864481

## Sheet: Scripts
	Data only page: Do not alter
Tamiflu Only Scripts
Month	0-2	3 - 9	10 -18	19 - 39	40-59	60-64	65+	Unknown	Total	%Child	%Working	%Senior	%UNK
October	73000	278000	623000	607000	473000	59000	100000	61000	2274000	0.42832	0.50088	0.0439754	0.026825
November	35000	111000	250000	350000	282000	38000	68000	35000	1169000	0.338751	0.573139	0.0581694	0.0299401
December	4000	8000	15000	28000	26000	4000	8000	2000	95000	0.284211	0.610526	0.0842105	0.0210526
January	13000	29000	31000	71000	68000	12000	23000	5000	252000	0.289683	0.599206	0.0912698	0.0198413
February	9000	28000	25000	48000	43000	8000	12000	4000	177000	0.350282	0.559322	0.0677966	0.0225989
March	9000	26000	24000	42000	37000	6000	9000	1000	154000	0.383117	0.551948	0.0584416	0.00649351
Total	143000	480000	968000	1146000	929000	127000	220000	108000	4121000	0.386071	0.534336	0.0533851	0.0262072	1
Weekly Reports of Trx by Age Group using Tamiflu %
Tamiflu	0-17	18-64	65+	UNK	Total
October	1.0664e+06	1.24706e+06	109487	66787	2489731
November	622736	1.05362e+06	106934	55039.8	1838329
December	134933	289855	39980	9995.01	474763
January	94047.8	194537	29631.5	6441.63	324658
February	62065.2	99104	12012.6	4004.2	177186
March	55633.9	80150.6	8486.53	942.948	145214
Total	2.03582e+06	2.96432e+06	306532	143211	5449881
Relenza	0-17	18-64	65+	UNK	Total
October	24027	28097.3	2466.84	1504.77	56096
November	7976.23	13495.1	1369.66	704.97	23546
December	1797.63	3861.58	532.632	133.158	6325
January	1732.88	3584.45	545.976	118.69	5982
February	1813.41	2895.61	350.983	116.994	5177
March	1859.65	2679.16	283.675	31.5195	4854
Total	39206.9	54613.3	5549.76	2610.11	101980
Symmetrel	0-17	18-64	65+	UNK	Total
October	8211.33	9602.36	843.052	514.262	19171
November	24035.4	40666	4127.29	2124.34	70953
December	17812.9	38264.7	5277.89	1319.47	62675
January	25977.3	53733.8	8184.62	1779.27	89675
February	21269.5	33962.6	4116.68	1372.23	60721
March	23247.5	33492.2	3546.23	394.026	60680
Total	120554	209722	26095.8	7503.59	363875
Flumadine	0-17	18-64	65+	UNK	Total
October	3272.79	3827.22	336.016	204.97	7641
November	1135.15	1920.59	194.926	100.329	3351
December	482.874	1037.28	143.074	35.7684	1699
January	539.679	1116.32	170.036	36.9643	1863
February	408.079	651.61	78.9831	26.3277	1165
March	430.24	619.838	65.6299	7.29221	1123
Total	6268.82	9172.86	988.664	411.652	16842
